# Supplementary material for: Molecular Insights into Innate Immune Response in Captive Koala Peripheral Blood Mononuclear Cells Co-Infected with Multiple Koala Retrovirus Subtypes
Source: Pathogens. 2022 Aug 14;11(8):911. doi: 10.3390/pathogens11080911 (PMC9414840; doi:10.3390/pathogens11080911)
Supplement: Supplementary file 1 [file pathogens-11-00911-s001.zip]

Archive with 1 entries (1 files):
- pathogens-1788545-supplementary.pdf
